# Supplementary material for: Arabidopsis fad4 mutant analysis provides insights into thermo sensing within plant plasma membrane
Source: Front Plant Sci. 2026 Jan 19;16:1688284. doi: 10.3389/fpls.2025.1688284 (PMC12861913; doi:10.3389/fpls.2025.1688284)
Supplement: Supplementary Table 1 — Primer sequences used for RT-qPCR in this study. [file Supplementaryfile2.xlsx]

## Sheet: Sheet1
Supplementary Material 2. Plasma membrane lipid and whole plant lipid compositions of Col, fad4-2 and OX-FAD4 (Mol%).
			plasma membrane lipids							whole plant lipids							Plasma membrane lipid enrichment factor
			Col		fad4-2		OX-FAD4			Col		fad4-2		OX-FAD4			Col	fad4	OX-FAD4
Mass	Compound Formula	Compound Name	average	SD	average	SD	average	SD		average	SD	average	SD	average	SD
926.6	C49H80O15	DGDG(34:6)	0.33986	0.262167	0.241592	0.169361	0.224209	0.185549		0.780883	0.288983	0.564525	0.0889397	0.785131	0.126505		0.435226	0.427956	0.285569
928.6	C49H82O15	DGDG(34:5)	0.0311808	0.0383245	0.00891569	0.0154424	0.0349556	0.0406635		0.226222	0.0568881	0.200662	0.0343423	0.267029	0.0730392		0.137833	0.0444314	0.130906
930.6	C49H84O15	DGDG(34:4)	0.0437187	0.0373944	0.0979948	0.114521	0	0		0.122463	0.077184	0.123418	0.0521102	0.109526	0.0285621		0.356997	0.794006	0
932.6	C49H86O15	DGDG(34:3)	0.567728	0.617784	1.99491	0.872228	0.245733	0.0981109		2.24517	0.83862	2.02972	0.275992	2.31437	0.189068		0.252866	0.98285	0.106177
934.6	C49H88O15	DGDG(34:2)	0.100072	0.200144	0.210581	0.201178	1.16345	0.877813		0.460404	0.33193	0.539012	0.274394	0.464116	0.101091		0.217357	0.390678	2.50681
936.6	C49H90O15	DGDG(34:1)	1.38755	0.70587	0.674293	0.607736	2.15734	2.49912		0.246114	0.253683	0.143103	0.155576	0.374448	0.188482		5.63784	4.71195	5.76138
954.6	C51H84O15	DGDG(36:6)	0.34005	0.377404	1.57191	0.395942	0.631507	0.127694		11.3572	1.72513	11.2133	1.15405	11.0213	0.80388		0.0299415	0.140182	0.0572988
956.6	C51H86O15	DGDG(36:5)	0.220282	0.251948	0.520646	0.255499	0.0896019	0.0381841		1.36955	0.346273	1.25306	0.258019	1.24743	0.263769		0.160843	0.415498	0.0718293
958.6	C51H88O15	DGDG(36:4)	0.87613	0.488434	0.492964	0.178156	0.511329	0.140871		0.653394	0.209347	0.696832	0.222133	0.580336	0.217984		1.34089	0.707435	0.881092
960.6	C51H90O15	DGDG(36:3)	0.37653	0.696774	0.07897	0.0743142	0.107173	0.0868284		0.268203	0.147808	0.186162	0.0399306	0.229668	0.0365911		1.4039	0.424201	0.466645
962.6	C51H92O15	DGDG(36:2)	0	0	0.0128505	0.0222577	0	0		0.0396526	0.0436221	0.0444326	0.0458284	0.0310133	0.0283598		0	0.289213	0
964.7	C51H94O15	DGDG(36:1)	0.846732	0.979907	0.088771	0.153756	0.0393511	0.0787022		0.0137679	0.0307861	0.0545854	0.122057	0	0		61.5002	1.62628	#DIV/0!
982.6	C53H88O15	DGDG(38:6)	0.140474	0.0969602	0.00385961	0.00668504	0.0762928	0.088999		0.328213	0.077084	0.287044	0.0928851	0.320662	0.108668		0.427997	0.013446	0.237923
984.6	C53H90O15	DGDG(38:5)	0.144598	0.255809	0.0430239	0.0371348	0.0811531	0.106245		0.0340195	0.0277862	0.0746678	0.0443362	0.0689651	0.0299889		4.25046	0.576205	1.17673
986.6	C53H92O15	DGDG(38:4)	0.0216084	0.0432167	0.0404796	0.0174803	0.115545	0.193887		0.0963861	0.0774243	0.0171165	0.0137363	0.0239473	0.018387		0.224185	2.36494	4.82496
988.7	C53H94O15	DGDG(38:3)	0.296453	0.343698	0	0	0	0		0.02547	0.0385117	0.0240765	0.0215562	0.0081184	0.0106667		11.6393	0	0
Total DGDG		Total DGDG	5.73297	2.36104	6.08176	2.06678	5.47764	2.24808		18.2671	3.84343	17.4517	2.32115	17.8461	1.51855		0.313842	0.348491	0.306938
764.5	C43H70O10	MGDG(34:6)	0.382011	0.682368	0.403772	0.376804	0.676046	0.33076		33.8718	4.40872	33.9132	1.84975	36.8672	1.91409		0.0112781	0.0119061	0.0183373
766.5	C43H72O10	MGDG(34:5)	0.395699	0.774809	0.0269658	0.0467061	0.164219	0.328439		5.85213	0.76623	5.67141	0.166221	6.20544	0.355936		0.0676162	0.00475469	0.0264638
768.5	C43H74O10	MGDG(34:4)	0.135751	0.162553	0.0473737	0.0718058	0.143273	0.274303		0.994097	0.137808	0.849268	0.106401	0.936237	0.0672112		0.136557	0.0557818	0.153031
770.5	C43H76O10	MGDG(34:3)	8.94415	4.36685	2.89787	2.13537	6.72565	1.52827		0.642222	0.219926	0.751042	0.148019	0.883569	0.0874723		13.9269	3.85846	7.61191
772.6	C43H78O10	MGDG(34:2)	0.00246953	0.00493905	0.424811	0.429489	0	0		0.119352	0.0446319	0.134442	0.104155	0.136657	0.13296		0.0206912	3.1598	0
774.6	C43H80O10	MGDG(34:1)	1.8208	1.31425	0.749152	1.0029	0.591018	0.693379		0.00584128	0.0130615	0.0708369	0.10584	0	0		311.712	10.5757	#DIV/0!
792.5	C45H74O10	MGDG(36:6)	0.270848	0.33472	1.31144	0.972923	0.505398	0.339127		14.9782	1.86277	15.0383	1.82819	14.8173	0.777214		0.0180828	0.0872064	0.0341087
794.5	C45H76O10	MGDG(36:5)	0.534471	0.780791	0.0727931	0.0790964	0.167446	0.248114		1.98526	0.310131	1.99125	0.275544	1.89985	0.286489		0.26922	0.0365565	0.0881362
796.6	C45H78O10	MGDG(36:4)	0.736202	0.444515	0.328062	0.161852	0.85553	0.302032		0.766544	0.229874	0.783068	0.0852804	0.659884	0.134984		0.960416	0.418945	1.29649
798.6	C45H80O10	MGDG(36:3)	0.181208	0.198328	0.0172653	0.0299044	0.087738	0.170581		0.0415035	0.0583308	0.0731727	0.068378	0.0459268	0.0356603		4.3661	0.235953	1.91039
800.6	C45H82O10	MGDG(36:2)	0.244475	0.48895	0	0	0.0707573	0.141515		0	0	0	0	0	0		#DIV/0!	#DIV/0!	#DIV/0!
802.6	C45H84O10	MGDG(36:1)	0	0	0.892467	1.5458	1.6059	2.4763		0.011698	0.0261576	0	0	0	0		0	#DIV/0!	#DIV/0!
820.6	C47H78O10	MGDG(38:6)	0	0	0.879585	1.17097	0.00569166	0.0113833		0.267656	0.265477	0.155733	0.0557897	0.170557	0.0857851		0	5.64804	0.033371
822.6	C47H80O10	MGDG(38:5)	1.21588	1.10561	0.066754	0.0622502	0.447859	0.576806		0.0354183	0.0513573	0.0423526	0.031409	0.0214669	0.0148669		34.3291	1.57615	20.8628
824.6	C47H82O10	MGDG(38:4)	0.0635884	0.127177	0	0	0	0		0.0220628	0.03354	0.00127233	0.00284503	0.00707923	0.0158296		2.88215	0	0
826.6	C47H84O10	MGDG(38:3)	0.569778	0.953797	0.766316	0.748416	0.284846	0.346009		0.0148757	0.0215118	0	0	0.00342469	0.00765785		38.3027	#DIV/0!	83.174
Total MGDG		Total MGDG	15.4973	2.46686	8.88462	1.10133	12.3314	1.85135		59.6086	3.38892	59.4753	3.21293	62.6545	2.09429		0.259985	0.149383	0.196815
738.5	C38H73O10P	PG(32:1)	0.931685	0.456276	0.41571	0.235594	0.334324	0.191621		0.168623	0.0396845	0.0145694	0.0181331	0.282621	0.0431467		5.52525	28.533	1.18294
740.5	C38H75O10P	PG(32:0)	0.529037	0.403316	0.771145	0.49337	0.858403	0.528003		0.168411	0.0301958	0.285931	0.0370924	0.0177387	0.013508		3.14135	2.69696	48.3915
760.5	C40H71O10P	PG(34:4)	1.89158	0.567734	0.393097	0.138198	1.6964	0.743239		2.30197	0.347273	0.0134916	0.00981436	3.10388	0.66548		0.821722	29.1365	0.546542
762.5	C40H73O10P	PG(34:3)	2.0187	2.32463	0.66927	0.0504675	1.28384	1.11458		2.087	0.391001	4.56688	0.983514	1.32613	0.110282		0.967272	0.146549	0.968109
764.5	C40H75O10P	PG(34:2)	0.490815	0.467418	0.240082	0.172616	0.331924	0.370484		1.10903	0.18553	1.32444	0.358637	0.752608	0.119912		0.442564	0.181271	0.441031
766.5	C40H77O10P	PG(34:1)	0.582719	0.34524	0.215316	0.264606	0.948442	0.771157		0.486353	0.0438908	0.663522	0.185946	0.144742	0.0282886		1.19814	0.324505	6.55263
768.5	C40H79O10P	PG(34:0)	0.186441	0.246561	0.132693	0.229832	0.478142	0.614059		0.0611913	0.0341828	0.0646723	0.0138585	0.00608162	0.00867943		3.04686	2.05178	78.6209
782.5	C42H69O10P	PG(36:7)	1.08754	0.441161	0.119416	0.206835	0.723295	0.534316		0.00656996	0.00735058	0	0	0.0206919	0.00991489		165.532	#DIV/0!	34.9554
784.5	C42H71O10P	PG(36:6)	0.788619	0.315241	0.674923	0.441329	0.588908	0.440251		0.0250564	0.012339	0.0492051	0.0112742	0.0158407	0.0044113		31.4737	13.7165	37.1768
786.5	C42H73O10P	PG(36:5)	0.125575	0.251151	0.114362	0.092081	0.469774	0.322036		0.0248901	0.0163689	0.028581	0.014508	0.0262003	0.0130799		5.04519	4.00134	17.9301
788.5	C42H75O10P	PG(36:4)	0.534028	0.261842	0.566409	0.20968	1.15553	0.598055		0.0204952	0.0119209	0.0320154	0.0220244	0.0236974	0.00721235		26.0563	17.6918	48.7618
790.5	C42H77O10P	PG(36:3)	0.680211	0.984343	0.00811047	0.0140478	0.144252	0.071485		0.0192303	0.00747926	0.0229556	0.00759699	0.00999264	0.00678161		35.3719	0.353312	14.4359
792.5	C42H79O10P	PG(36:2)	0.0444515	0.088903	0.363371	0.172923	0.285939	0.329784		0.0172475	0.00759783	0.0134622	0.00360229	0.014263	0.00532785		2.57727	26.992	20.0477
794.6	C42H81O10P	PG(36:1)	0.320893	0.245544	0.0744904	0.129021	0.707	0.753629		0.000688437	0.00153939	0.00571098	0.00628518	0.000379974	0.000849648		466.119	13.0434	1860.65
Total PG		Total PG	10.2123	1.67153	4.7584	0.802787	10.0062	1.89938		6.49675	0.921221	7.08543	1.57833	5.74487	0.914396		1.57191	0.671574	1.74176
494.3	C24H48O7PN	LPC(16:1)	0.0515692	0.0513322	0.261385	0.340984	0.0260359	0.0271088		0.00546783	0.00287761	0.00440847	0.00498601	0.00176852	0.00170139		9.43138	59.2916	14.7219
496.3	C24H50O7PN	LPC(16:0)	0.0443852	0.0887703	0.0134868	0.0233598	0.0265959	0.0341309		0.00817778	0.00381266	0.0107946	0.0074306	0.00683489	0.00415395		5.42753	1.2494	3.8912
518.3	C26H48O7PN	LPC(18:3)	0.0954168	0.190834	0.0128796	0.0223082	0.0139239	0.0249189		0.00879195	0.00346919	0.0104244	0.00274441	0.00643952	0.0034179		10.8528	1.23553	2.16225
520.3	C26H50O7PN	LPC(18:2)	0.0416287	0.0672266	0.0101681	0.0176117	0.0469392	0.0849964		0.0124151	0.00828513	0.0202232	0.0077544	0.013469	0.00611746		3.35308	0.502796	3.48498
522.3	C26H52O7PN	LPC(18:1)	0.0409928	0.0471379	0.0555206	0.0846399	0.0573064	0.0471242		0.00522176	0.00375669	0.00353485	0.00262458	0.00268723	0.00270991		7.85037	15.7066	21.3255
524.4	C26H54O7PN	LPC(18:0)	0.023522	0.034971	0.149314	0.187447	0.0360834	0.0721668		0.0010326	0.00230895	0.00124329	0.000804954	0.00115085	0.00160161		22.7795	120.096	31.3538
Total LysoPC		Total LysoPC	0.297515	0.256224	0.502754	0.578857	0.206885	0.136		0.041107	0.00721819	0.0506288	0.0161675	0.03235	0.00956129		7.23757	9.9302	6.3952
452.3	C21H42O7PN	LPE(16:1)	0.0797857	0.100152	0	0	0.0174198	0.0348396		0.00592815	0.00558495	0.0021932	0.00377608	0.00148359	0.0033174		13.4588	0	11.7417
454.3	C21H44O7PN	LPE(16:0)	0.0215948	0.0431896	0.0143091	0.0123991	0.089267	0.111842		0.00419033	0.00656028	0.00773845	0.00580003	0.0127155	0.00958922		5.15348	1.84909	7.02032
476.3	C23H42O7PN	LPE(18:3)	0.0231649	0.0298807	0.0785228	0.108045	0.0052968	0.0105936		0.0145344	0.0152875	0.0111017	0.0162934	0.00536691	0.00411332		1.5938	7.07303	0.986936
478.3	C23H44O7PN	LPE(18:2)	0.0143965	0.0287931	0	0	0.183277	0.235555		0.0126042	0.0184804	0.00977554	0.00901505	0.00310618	0.00354302		1.1422	0	59.0038
480.3	C23H46O7PN	LPE(18:1)	0.119251	0.133574	0.0053741	0.00930822	0.0107808	0.0210319		0.00955211	0.00608131	0.0030879	0.00352776	0.0060491	0.00615068		12.4842	1.74037	1.78221
Total LysoPE		Total LysoPE	0.258193	0.28487	0.098206	0.107914	0.306041	0.307785		0.0468092	0.0272642	0.0338968	0.0270068	0.0287213	0.0120827		5.51585	2.89721	10.6555
734.6	C40H80O8PN	PC(32:0)	0.032868	0.0380429	0.012838	0.0222361	0.0337981	0.0391905		0.00360806	0.00235608	0.00247452	0.00156527	0.00191974	0.00158095		9.1096	5.1881	17.6055
754.5	C42H76O8PN	PC(34:4)	0.0196429	0.026021	0.0309585	0.00872832	0.082214	0.0353292		0.0423827	0.0136386	0.0406355	0.016345	0.0391943	0.00486937		0.463465	0.761858	2.0976
756.5	C42H78O8PN	PC(34:3)	0.673048	1.29538	2.65611	1.50066	2.36029	0.44645		1.14417	0.1505	1.19259	0.233491	1.15244	0.115695		0.588241	2.22717	2.04808
758.6	C42H80O8PN	PC(34:2)	0.752131	0.957681	2.29149	0.875605	2.20566	0.0927713		1.67597	0.125014	1.73631	0.317454	1.44944	0.125451		0.448774	1.31975	1.52173
760.6	C42H82O8PN	PC(34:1)	0.0416677	0.0501363	0.304986	0.106589	0.167498	0.134443		0.156072	0.0140728	0.165029	0.0365254	0.150959	0.0233701		0.266977	1.84808	1.10956
778.5	C44H76O8PN	PC(36:6)	0.313461	0.626923	0.866419	0.495697	0.874645	0.30476		0.53931	0.0718933	0.552836	0.088051	0.557397	0.0666476		0.581227	1.56723	1.56916
780.5	C44H78O8PN	PC(36:5)	0.629446	0.759584	1.85806	0.993777	1.70593	0.680846		1.58331	0.146055	1.71107	0.318105	1.46094	0.150439		0.397551	1.08591	1.16769
782.6	C44H80O8PN	PC(36:4)	0.538165	0.762971	1.93145	0.872781	2.02577	0.755108		1.63104	0.25597	1.74521	0.392609	1.34659	0.138311		0.329952	1.10671	1.50436
784.6	C44H82O8PN	PC(36:3)	0.271754	0.259668	0.689789	0.455309	0.636355	0.260189		0.485639	0.0398702	0.471788	0.0830512	0.396145	0.0550759		0.55958	1.46207	1.60637
786.6	C44H84O8PN	PC(36:2)	0.117393	0.125371	0.318394	0.305293	0.438102	0.165522		0.237249	0.0350022	0.214103	0.0445635	0.192973	0.0266545		0.494808	1.48711	2.27027
788.6	C44H86O8PN	PC(36:1)	0.0545581	0.0630047	0.126065	0.128801	0.0784638	0.07046		0.0314827	0.011971	0.0279039	0.0123367	0.0297358	0.00317344		1.73295	4.51783	2.6387
806.6	C46H80O8PN	PC(38:6)	0.0253708	0.0445196	0	0	0.00270116	0.00540232		0.0125716	0.00456397	0.00940726	0.00362276	0.00899486	0.00466138		2.0181	0	0.300301
808.6	C46H82O8PN	PC(38:5)	0.00100542	0.00201085	0.0340985	0.03271	0.0702095	0.0670499		0.0234821	0.00324503	0.0208679	0.00442577	0.0148262	0.0037174		0.0428167	1.63401	4.73551
810.6	C46H84O8PN	PC(38:4)	0.00760037	0.00893208	0.058553	0.0525238	0.0144033	0.01199		0.0414108	0.0103753	0.0441878	0.0181043	0.0319541	0.00565113		0.183536	1.32509	0.450751
812.6	C46H86O8PN	PC(38:3)	0.0219809	0.0265377	0.0167999	0.0290982	0.0163773	0.0199864		0.0374793	0.0119925	0.0376474	0.0124055	0.0328248	0.00517925		0.58648	0.446242	0.49893
814.6	C46H88O8PN	PC(38:2)	0.0465017	0.05463	0.046798	0.0372376	0	0		0.0548031	0.0084631	0.0557434	0.00643488	0.0501357	0.00700089		0.848524	0.839525	0
836.6	C48H86O8PN	PC(40:5)	0.0183425	0.036685	0	0	0.00365531	0.00731061		0.0215529	0.011886	0.0191052	0.00358725	0.0189334	0.00483001		0.851047	0	0.193061
838.6	C48H88O8PN	PC(40:4)	0.00546731	0.0109346	0.01458	0.0252533	0	0		0.0594268	0.010714	0.0688918	0.0162151	0.0491321	0.00741876		0.0920008	0.211636	0
840.6	C48H90O8PN	PC(40:3)	0	0	0.0190518	0.0290402	0.0139651	0.0279303		0.0617726	0.0120267	0.065405	0.0160279	0.047713	0.00775217		0	0.29129	0.29269
842.7	C48H92O8PN	PC(40:2)	0.00516868	0.0103374	0.0765595	0.132605	0.00603789	0.0120758		0.0235295	0.00555799	0.0196541	0.00530867	0.0155367	0.00324541		0.219668	3.89535	0.388622
Total PC		Total PC	3.57557	4.90527	11.353	5.52449	10.7361	2.20806		7.86626	0.829162	8.20087	1.58772	7.04779	0.688963		0.454546	1.38437	1.52333
686.5	C37H68O8PN	PE(32:3)	0.112555	0.143204	0.0202364	0.0300837	0.0025362	0.0050724		0.00488371	0.00598412	0.00594003	0.00388093	0.00508773	0.00122902		23.0471	3.40677	0.498493
688.5	C37H70O8PN	PE(32:2)	0.100806	0.0796283	0.209389	0.116275	0.233557	0.223161		0.00377575	0.00378649	0.00352285	0.00439289	0.00560538	0.00456277		26.6982	59.4375	41.6666
690.5	C37H72O8PN	PE(32:1)	0.0580169	0.0600683	0.0401433	0.0695303	0.257312	0.318382		0.00774841	0.00645632	0.00616494	0.00891511	0.00740516	0.00297971		7.48758	6.51156	34.7477
692.5	C37H74O8PN	PE(32:0)	0.221345	0.23199	0.248797	0.0140566	0.120172	0.0893876		0.00342653	0.00469891	0.00606732	0.00200226	0.00422488	0.00192185		64.5976	41.0061	28.4438
712.5	C39H70O8PN	PE(34:4)	0.0439152	0.0783194	0.0997403	0.0892372	0.0512981	0.0464255		0.0125106	0.00721544	0.0129923	0.00616222	0.0143946	0.00884123		3.51025	7.6769	3.56371
714.5	C39H72O8PN	PE(34:3)	0.906909	1.70431	1.89676	1.22479	1.96814	0.850516		0.44706	0.0968012	0.508473	0.112234	0.525252	0.0908351		2.02861	3.73031	3.74704
716.5	C39H74O8PN	PE(34:2)	1.11876	1.45734	1.61442	0.0792836	2.40724	0.169875		0.96121	0.201934	1.00092	0.301224	0.878669	0.195953		1.16391	1.61293	2.73965
718.5	C39H76O8PN	PE(34:1)	0.0951732	0.190346	0.0900147	0.0411815	0.480645	0.501211		0.00522912	0.010105	0.0253201	0.0199988	0.018618	0.0272094		18.2006	3.55507	25.8161
736.5	C41H70O8PN	PE(36:6)	0.146722	0.246584	0.598626	0.30939	0.775766	0.263799		0.130848	0.0285604	0.101872	0.0182891	0.125707	0.0262091		1.12132	5.87628	6.17124
738.5	C41H72O8PN	PE(36:5)	0.312465	0.53451	0.832001	0.311536	0.704994	0.284977		0.434414	0.0559159	0.530421	0.126992	0.460941	0.0580014		0.71928	1.56857	1.52947
740.5	C41H74O8PN	PE(36:4)	0.825442	0.954582	0.689656	0.21633	1.90016	1.23206		0.474487	0.0565038	0.574253	0.137255	0.44045	0.128562		1.73965	1.20096	4.31414
742.5	C41H76O8PN	PE(36:3)	0.373593	0.347261	0.447489	0.457396	0.418591	0.288782		0.120626	0.0632186	0.113414	0.0641809	0.121107	0.0312961		3.09713	3.94564	3.45637
744.5	C41H78O8PN	PE(36:2)	0.0414494	0.0828989	0.225681	0.233997	0.320585	0.248324		0.0655785	0.0158629	0.0602523	0.0157725	0.0638543	0.0200596		0.632058	3.74559	5.02058
746.6	C41H80O8PN	PE(36:1)	0.0395875	0.0791749	0.0870842	0.0873593	0.336603	0.192543		0.0240032	0.0244633	0.00615316	0.0068863	0.00563787	0.00745393		1.64926	14.1528	59.704
764.5	C43H74O8PN	PE(38:6)	0.236261	0.263452	0.200614	0.06952	0.215503	0.0873495		0.00207598	0.00254059	0.0151203	0.0142187	0.00869454	0.0071609		113.807	13.2678	24.786
766.5	C43H76O8PN	PE(38:5)	0.134513	0.156062	0.0494835	0.0857079	0.00547535	0.0109507		0.0191438	0.0110148	0.00837361	0.00577431	0.00474387	0.00209054		7.02646	5.90946	1.1542
768.5	C43H78O8PN	PE(38:4)	0.0322059	0.0632696	0.0565799	0.0623121	0.173212	0.129222		0.0109439	0.00598424	0.0111466	0.00698944	0.011344	0.00698178		2.9428	5.07597	15.2691
770.6	C43H80O8PN	PE(38:3)	0.30189	0.529081	0.466765	0.716891	0.774069	0.650624		0.0233639	0.0237494	0.0128395	0.0123348	0.0115369	0.00763749		12.9212	36.3538	67.0949
798.6	C45H84O8PN	PE(40:3)	0.0712311	0.130104	0.273392	0.0681616	0.344081	0.339461		0.0153201	0.00888734	0.0117959	0.00742435	0.0114033	0.00806108		4.64952	23.1769	30.1739
800.6	C45H86O8PN	PE(40:2)	0.197752	0.289143	0.0402809	0.0554593	0.288326	0.241126		0.0285239	0.0321472	0.0435819	0.018284	0.0272709	0.00819095		6.93283	0.924259	10.5727
824.6	C47H86O8PN	PE(42:4)	0.227005	0.290603	0.320248	0.286052	0.832766	1.19219		0.000467921	0.0010463	0.00217094	0.00485437	0.0176188	0.0153949		485.136	147.516	47.2658
826.6	C47H88O8PN	PE(42:3)	0.524178	0.630604	0.539032	0.259032	0.908179	0.567821		0.0541483	0.0274338	0.0405471	0.0404602	0.0340307	0.0226854		9.68041	13.294	26.6871
828.6	C47H90O8PN	PE(42:2)	0.953726	1.575	0.356126	0.147069	0.29002	0.334288		0.0411175	0.0191929	0.0338982	0.0159227	0.0257825	0.00743072		23.1951	10.5057	11.2487
Total PE		Total PE	7.0755	7.67619	9.40256	2.0124	13.8092	2.48774		2.89091	0.376796	3.13524	0.758269	2.82938	0.513088		2.4475	2.99899	4.88066
822.5	C41H73O13P	PI(32:3)	0.649778	0.764131	0.176639	0.305948	0.397488	0.401428		0.0482201	0.0556177	0.0656991	0.0433981	0.0414704	0.0403788		13.4752	2.68861	9.58487
824.5	C41H75O13P	PI(32:2)	5.54422	5.95133	0.526852	0.510269	0.44359	0.463801		0.0390807	0.0655908	0.035466	0.0226623	0.0203079	0.0269964		141.866	14.8551	21.8432
826.5	C41H77O13P	PI(32:1)	3.97128	5.59617	5.99071	4.15036	2.98308	1.02599		0.0193817	0.0121605	0.0168882	0.0111471	0.0119031	0.0169721		204.898	354.728	250.614
828.5	C41H79O13P	PI(32:0)	3.84406	2.92699	3.75429	1.15814	2.45224	2.3784		0.0144017	0.0186088	0.0193687	0.0155056	0.00213832	0.00239018		266.917	193.833	1146.81
848.5	C43H75O13P	PI(34:4)	7.56993	4.82862	2.74409	2.70627	4.98167	0.48375		0.0146482	0.00752685	0.0165686	0.0157741	0.0260352	0.0105328		516.784	165.619	191.343
850.5	C43H77O13P	PI(34:3)	1.99606	3.30225	3.42748	4.25692	0.728215	0.300837		1.34138	0.164158	1.38737	0.406227	1.24646	0.253848		1.48806	2.47048	0.584229
852.5	C43H79O13P	PI(34:2)	0.518506	0.851421	2.78177	2.38534	1.58839	0.822717		1.61895	0.210785	1.7503	0.456197	1.38423	0.286299		0.320273	1.58931	1.14749
854.5	C43H81O13P	PI(34:1)	1.03279	1.34185	1.41912	1.94435	0.369544	0.365398		0.0315387	0.0257732	0.0452126	0.0322354	0.0422674	0.0186416		32.7467	31.3877	8.74301
872.5	C45H75O13P	PI(36:6)	3.89507	2.72986	4.77732	3.67523	2.82194	1.67247		0.0659207	0.0204428	0.0759635	0.0041074	0.0808323	0.0176377		59.0873	62.8896	34.9111
874.5	C45H77O13P	PI(36:5)	0	0	1.80258	2.01322	0	0		0.0664781	0.0126774	0.0638029	0.0155093	0.0529203	0.011478		0	28.2524	0
876.5	C45H79O13P	PI(36:4)	0.708223	0.735371	1.28917	0.688267	1.44789	1.75296		0.0743544	0.00871196	0.0696616	0.0146765	0.0620467	0.0104015		9.52497	18.5062	23.3355
878.5	C45H81O13P	PI(36:3)	0.430106	0.763374	0.0126281	0.0218725	0.469184	0.647304		0.0631042	0.0164715	0.0747514	0.0280318	0.0595643	0.0109681		6.8158	0.168935	7.87694
880.6	C45H83O13P	PI(36:2)	2.88835	3.39614	2.19284	1.63708	1.47315	2.0805		0.0769776	0.0206234	0.0645136	0.0118296	0.0586561	0.0162732		37.522	33.9903	25.1151
882.6	C45H85O13P	PI(36:1)	0.613392	0.742645	1.8174	2.442	0.329934	0.659868		0.00269331	0.00303357	7.53976e-05	0.000168594	0.000421661	0.000942863		227.747	24104.2	782.462
Total PI		Total PI	33.6618	16.7131	32.7129	22.7105	20.4863	5.17642		3.47713	0.488984	3.68565	0.971705	3.08925	0.588268		9.6809	8.87575	6.63148
756.5	C40H70O10PN	PS(34:4)	0.00121132	0.00242265	0.158948	0.229462	0.0631952	0.0854957		0.00118634	0.00125976	0.000966111	0.00106213	0.000822869	0.000601236		1.02106	164.524	76.7986
758.5	C40H72O10PN	PS(34:3)	0.086556	0.0887218	0.300427	0.0270831	0.358842	0.384374		0.0232097	0.00269301	0.021044	0.00238505	0.0275702	0.00902992		3.7293	14.2761	13.0156
760.5	C40H74O10PN	PS(34:2)	0.491852	0.316068	0.368203	0.291506	0.454342	0.217339		0.0250488	0.00679061	0.0328374	0.0108538	0.0264873	0.00620765		19.6357	11.2129	17.1532
762.5	C40H76O10PN	PS(34:1)	0.0961736	0.115001	0.166319	0.174178	0.0444621	0.0889243		0.00047468	0.00106142	0.000744377	0.00166448	0.000533583	0.000303936		202.607	223.434	83.3275
780.5	C42H70O10PN	PS(36:6)	0.0948538	0.112669	0.15265	0.137747	0.108005	0.0373132		0.000754821	0.000977017	0.00163555	0.00126383	0.00123832	0.000560956		125.664	93.3325	87.2187
782.5	C42H72O10PN	PS(36:5)	0.362067	0.298979	0.192409	0.0798705	0.355706	0.323216		0.00298439	0.00244936	0.00403164	0.00222314	0.0026426	0.00107747		121.32	47.7248	134.605
784.5	C42H74O10PN	PS(36:4)	0.0297987	0.0564134	0.0381634	0.0353651	0.120027	0.185088		0.00354893	0.00250562	0.00420581	0.00182381	0.00547267	0.00181451		8.39653	9.07398	21.932
786.5	C42H76O10PN	PS(36:3)	0.029636	0.059272	0.0834863	0.0628998	0.0584353	0.048658		0.00899843	0.0077857	0.0117952	0.00320584	0.00941682	0.00307516		3.29346	7.07801	6.20542
788.5	C42H78O10PN	PS(36:2)	0.247839	0.279009	0.0390305	0.0330823	0.108297	0.114507		0.00892704	0.00632812	0.010127	0.00459916	0.0104326	0.00243966		27.7628	3.85411	10.3806
790.6	C42H80O10PN	PS(36:1)	0.0445161	0.0890323	0.0718684	0.116304	0.0475827	0.0642058		0.000849596	0.00101401	0.000617459	0.00118127	0	0		52.3968	116.394	#DIV/0!
808.5	C44H74O10PN	PS(38:6)	0.00696511	0.0139302	0	0	0.00565218	0.0113044		0.000577454	0.000848155	0.000453832	0.000471211	0.000670118	0.000730922		12.0618	0	8.4346
810.5	C44H76O10PN	PS(38:5)	0.316257	0.323472	0.0956606	0.0904713	0.355515	0.504954		0.000491173	0.000456138	0.000656384	0.000745345	0.000526091	0.000409305		643.881	145.739	675.767
812.5	C44H78O10PN	PS(38:4)	0.0158067	0.0316135	0	0	0.0370595	0.0501639		0.00274817	0.00226646	0.00180144	0.00161293	0.000674612	0.000543043		5.75174	0	54.9345
814.6	C44H80O10PN	PS(38:3)	0.0990624	0.130532	0.132037	0.0898417	0.162801	0.162086		0.00870438	0.00306388	0.01025	0.00408892	0.0111991	0.0025084		11.3808	12.8816	14.5369
816.6	C44H82O10PN	PS(38:2)	0.206397	0.240377	0.238174	0.339793	0.0504994	0.0606382		0.0147292	0.00823418	0.0121957	0.00401868	0.0112505	0.00244622		14.0128	19.5293	4.48864
818.6	C44H84O10PN	PS(38:1)	0	0	0.0218437	0.0369588	0.0094402	0.0188804		0.00223257	0.00218654	0.000436011	0.000974951	0	0		0	50.0988	#DIV/0!
840.6	C46H82O10PN	PS(40:4)	0.112171	0.107581	0.0343403	0.0594792	0.0440362	0.0567713		0.00147423	0.001946	0.000300728	0.000570421	0.000417872	0.000841169		76.0877	114.19	105.382
842.6	C46H84O10PN	PS(40:3)	0.385899	0.52046	0.146142	0.0662808	0.104799	0.0328691		0.0180934	0.00707287	0.014906	0.00447243	0.0138965	0.0057325		21.3282	9.80428	7.54139
844.6	C46H86O10PN	PS(40:2)	0.0935659	0.101625	0.0130229	0.0190722	0.110447	0.207419		0.0285963	0.00804591	0.026512	0.00700488	0.0202345	0.00490578		3.27196	0.491206	5.45834
846.6	C46H88O10PN	PS(40:1)	0.0792009	0.118049	0.128508	0.165071	0.081221	0.072529		0.00149884	0.00224925	0.000622552	0.000578755	0.000114999	0.000257145		52.8416	206.421	706.279
868.6	C48H86O10PN	PS(42:4)	0.210058	0.180611	0.0843994	0.0340272	0.0836115	0.119534		0.00841925	0.00868198	0.00455055	0.00248122	0.00675672	0.0033488		24.9497	18.5471	12.3746
870.6	C48H88O10PN	PS(42:3)	0.199832	0.175914	0.309766	0.215197	0.341148	0.0730014		0.029742	0.00712744	0.0305972	0.00348935	0.0219258	0.0046028		6.71886	10.124	15.5592
872.6	C48H90O10PN	PS(42:2)	0.0116082	0.0176135	0.301996	0.395395	0.00469006	0.00938012		0.0320649	0.0045571	0.0316086	0.0102351	0.0262467	0.00563625		0.362022	9.55424	0.178692
874.6	C48H92O10PN	PS(42:1)	0.0217951	0.0435901	0.0665481	0.057991	0.0413219	0.0485902		0	0	0.000263892	0.00059008	0	0		#DIV/0!	252.18	#DIV/0!
898.6	C50H92O10PN	PS(44:3)	0.00501189	0.0100238	0.0443774	0.00663245	0.0110069	0.0220137		0.000659042	0.00069329	0.000907083	0.000997778	0.000664661	0.000342149		7.60482	48.9232	16.5601
900.7	C50H94O10PN	PS(44:2)	0.000435728	0.000574588	0.0815407	0.141233	0.02275	0.0157006		0.00165075	0.00122338	0.00259308	0.00212786	0.0013385	0.00155777		0.263958	31.4455	16.9966
Total PS		Total PS	3.24857	0.767827	3.26986	1.586	3.18489	0.670003		0.227664	0.0319958	0.22666	0.044677	0.200534	0.0269494		14.2691	14.4263	15.8821
666.5	C35H69O8P	PA(32:0)	1.5898	2.22932	0.595221	0.425309	1.23256	1.20763		0.000468487	0.000718997	0	0	0	0		3393.47	#DIV/0!	#DIV/0!
682.4	C37H61O8P	PA(34:6)	2.76255	2.91459	0.32729	0.313754	1.80085	1.17638		0.00092435	0.00137962	0.000937093	0.00162077	6.90862e-05	0.000154482		2988.64	349.261	26066.7
684.4	C37H63O8P	PA(34:5)	2.74964	0.921934	0.439501	0.272096	1.93555	2.02639		0.000438096	0.000979613	0.000997484	0.00132337	0.000686648	0.000976902		6276.33	440.61	2818.84
686.4	C37H65O8P	PA(34:4)	0.218041	0.362568	0.479463	0.397725	1.37037	1.0935		9.426e-05	0.000129076	0.000946898	0.00134314	0.00156396	0.00210708		2313.19	506.352	876.215
688.5	C37H67O8P	PA(34:3)	1.78477	2.1587	4.80528	2.49078	2.84393	1.90467		0.0342476	0.012507	0.0352469	0.0107024	0.0323335	0.0111143		52.1139	136.332	87.9561
690.5	C37H69O8P	PA(34:2)	4.40018	2.82758	3.75001	1.90278	5.57921	2.9816		0.0712641	0.00759401	0.0706936	0.0213153	0.0486664	0.0103327		61.7447	53.046	114.642
692.5	C37H71O8P	PA(34:1)	0.640185	1.01982	0.529189	0.913306	0.224702	0.406198		0.00952984	0.007863	0.00125065	0.00180432	0.000489769	0.000836168		67.1769	423.13	458.792
710.4	C39H65O8P	PA(36:6)	0.966858	0.999496	1.51074	1.29772	3.30151	5.03785		0.0068294	0.00513227	0.00544158	0.00332654	0.00571746	0.00394999		141.573	277.629	577.445
712.5	C39H67O8P	PA(36:5)	1.19311	2.38621	5.75894	5.21393	1.30964	1.03176		0.0262344	0.00998108	0.032584	0.0171607	0.022957	0.00408207		45.4787	176.741	57.0473
714.5	C39H69O8P	PA(36:4)	1.80011	1.17722	3.45591	1.37202	2.48984	3.91162		0.0300562	0.0095087	0.0320532	0.0141443	0.0225903	0.00774358		59.8913	107.818	110.217
716.5	C39H71O8P	PA(36:3)	0.593138	0.770746	0.665108	0.253611	0.890818	0.29358		0.00558777	0.00215718	0.00550482	0.00375864	0.00376189	0.00256177		106.149	120.823	236.801
718.5	C39H73O8P	PA(36:2)	1.7419	0.837556	0.619287	0.675924	0.476404	0.411556		0.0041646	0.00352237	0.00653509	0.0038926	0.00384611	0.00245657		418.264	94.7633	123.866
Total PA		Total PA	20.4403	8.03315	22.9359	11.7647	23.4554	6.9213		0.189839	0.0278735	0.192191	0.0649275	0.142682	0.0346662		107.672	119.339	164.389
Plasma membrane PS contens (Mol%)
	means	SD	SE
Col	3.24857	0.767827	0.38
fad4-2	3.26986	1.586	0.79
OX-FAD4	3.18489	0.670003	0.33
Plasma membrane PA contens (Mol%)
	means	SD	SE
Col	20.4403	8.03315	4
fad4-2	22.9359	11.7647	5.8
OX-FAD4	23.4554	6.9213	3.4
